# Supplementary material for: Long-read metagenomic sequencing negates inferred loss of cytosine methylation in Myxosporea (Cnidaria: Myxozoa)
Source: Gigascience. 2025 Mar 13;14:giaf014. doi: 10.1093/gigascience/giaf014 (PMC11905887; doi:10.1093/gigascience/giaf014)
Supplement: giaf014_Supplemental_Files [file giaf014_supplemental_files.zip]

Archive with 10 entries (10 files):
- Supplementary FIle 10_GC content of CDS regions.docx
- Supplementary File 1_Reference fish genomes.xlsx
- Supplementary File 2_Available myxozoa genomes.txt
- Supplementary File 4_Photos of parasites and fish hosts.pptx
- Supplementary File 5_Myxozoa_SSU_annotated.docx
- Supplementary File 6A_Myxozoa phylogenetic tree.eps
- Supplementary File 6B_Newick representation phylogeny.txt
- Supplementary File 7_Assembly statistics.pdf
- Supplementary File 8_Genome coverage plot Sample 70.docx
- Supplementary File 9_Word cloud analysis.docx
