# Supplementary material for: Long-read metagenomic sequencing negates inferred loss of cytosine methylation in Myxosporea (Cnidaria: Myxozoa)
Source: Gigascience. 2025 Mar 13;14:giaf014. doi: 10.1093/gigascience/giaf014 (PMC11905887; doi:10.1093/gigascience/giaf014)
Supplement: giaf014_Supplemental_Files [file giaf014_supplemental_files.zip › Supplementary File 1_Reference fish genomes.xlsx]

## Sheet: reference_fish
Clupeocephala	Euteleosteomorpha	Neoteleostei	Eurypterygia	Ctenosquamata	Acanthomorphata	Euacanthomorphacea	Percomorphaceae	Eupercaria	Eupercaria incertae sedis	Sciaenidae	Argyrosomus	Argyrosomus japonicus
Clupeocephala	Euteleosteomorpha	Neoteleostei	Eurypterygia	Ctenosquamata	Acanthomorphata	Euacanthomorphacea	Percomorphaceae	Eupercaria	Eupercaria incertae sedis	Sciaenidae	Argyrosomus	Argyrosomus regius
Clupeocephala	Otomorpha	Ostariophysi	Otophysi	Characiphysae	Characiformes	Characoidei	Characidae	Stethaprioninae	Astyanax	Astyanax mexicanus
Clupeocephala	Otomorpha	Clupei	Clupeiformes	Clupeoidei	Clupeidae	Clupeinae	Clupea	Clupea harengus
Clupeocephala	Euteleosteomorpha	Neoteleostei	Eurypterygia	Ctenosquamata	Acanthomorphata	Euacanthomorphacea	Percomorphaceae	Eupercaria	Eupercaria incertae sedis	Sciaenidae	Collichthys	Collichthys lucidus
Clupeocephala	Otomorpha	Ostariophysi	Otophysi	Characiphysae	Characiformes	Characoidei	Serrasalmidae	Colossoma	Colossoma macropomum
Clupeocephala	Euteleosteomorpha	Neoteleostei	Eurypterygia	Ctenosquamata	Acanthomorphata	Euacanthomorphacea	Percomorphaceae	Eupercaria	Eupercaria incertae sedis	Moronidae	Dicentrarchus	Dicentrarchus labrax
Clupeocephala	Euteleosteomorpha	Neoteleostei	Eurypterygia	Ctenosquamata	Acanthomorphata	Paracanthopterygii	Zeiogadaria	Gadariae	Gadiformes	Gadoidei	Gadidae	Gadus	Gadus morhua
Clupeocephala	Otomorpha	Ostariophysi	Otophysi	Characiphysae	Characiformes	Characoidei	Hepsetidae	Hepsetus	Hepsetus odoe
Clupeocephala	Otomorpha	Ostariophysi	Otophysi	Characiphysae	Characiformes	Characoidei	Erythrinidae	Hoplias	Hoplias malabaricus
Clupeocephala	Euteleosteomorpha	Neoteleostei	Eurypterygia	Ctenosquamata	Acanthomorphata	Euacanthomorphacea	Percomorphaceae	Eupercaria	Eupercaria incertae sedis	Sciaenidae	Larimichthys	Larimichthys crocea
Clupeocephala	Euteleosteomorpha	Neoteleostei	Eurypterygia	Ctenosquamata	Acanthomorphata	Euacanthomorphacea	Percomorphaceae	Eupercaria	Eupercaria incertae sedis	Sciaenidae	Larimichthys	Larimichthys polyactis
Clupeocephala	Otomorpha	Ostariophysi	Otophysi	Characiphysae	Characiformes	Characoidei	Anostomidae	Megaleporinus	Megaleporinus macrocephalus
Clupeocephala	Euteleosteomorpha	Neoteleostei	Eurypterygia	Ctenosquamata	Acanthomorphata	Euacanthomorphacea	Percomorphaceae	Eupercaria	Eupercaria incertae sedis	Sciaenidae	Miichthys	Miichthys miiuy
Clupeocephala	Euteleosteomorpha	Neoteleostei	Eurypterygia	Ctenosquamata	Acanthomorphata	Euacanthomorphacea	Percomorphaceae	Eupercaria	Eupercaria incertae sedis	Sciaenidae	Nibea	Nibea albiflora
Clupeocephala	Euteleosteomorpha	Neoteleostei	Eurypterygia	Ctenosquamata	Acanthomorphata	Euacanthomorphacea	Percomorphaceae	Eupercaria	Eupercaria incertae sedis	Sciaenidae	Nibea	Nibea coibor
Clupeocephala	Otomorpha	Ostariophysi	Otophysi	Characiphysae	Characiformes	Characoidei	Serrasalmidae	Piaractus	Piaractus mesopotamicus
Clupeocephala	Otomorpha	Ostariophysi	Otophysi	Characiphysae	Characiformes	Characoidei	Prochilodontidae	Prochilodus	Prochilodus magdalenae
Clupeocephala	Euteleosteomorpha	Neoteleostei	Eurypterygia	Ctenosquamata	Acanthomorphata	Euacanthomorphacea	Percomorphaceae	Eupercaria	Eupercaria incertae sedis	Sciaenidae	Protonibea	Protonibea diacanthus
Clupeocephala	Otomorpha	Ostariophysi	Otophysi	Characiphysae	Characiformes	Characoidei	Serrasalmidae	Pygocentrus	Pygocentrus nattereri
Clupeocephala	Euteleosteomorpha	Neoteleostei	Eurypterygia	Ctenosquamata	Acanthomorphata	Euacanthomorphacea	Percomorphaceae	Eupercaria	Eupercaria incertae sedis	Sciaenidae	Sciaenops	Sciaenops ocellatus
