# Supplementary material for: Long-read metagenomic sequencing negates inferred loss of cytosine methylation in Myxosporea (Cnidaria: Myxozoa)
Source: Gigascience. 2025 Mar 13;14:giaf014. doi: 10.1093/gigascience/giaf014 (PMC11905887; doi:10.1093/gigascience/giaf014)
Supplement: giaf014_Supplemental_Files [file giaf014_supplemental_files.zip › Supplementary File 2_Available myxozoa genomes.txt]

1. Enteromyxum leei 
Sample: Trophozoites from the gut of a single host
Genome ID: 41693
Submitted: Tel-Aviv University (2017). Isolate: 2.6.2011.
GenBank:GCA_001455295.2
Sequencing platform: Illumina HiSeq

2. Ceratonova shasta   
Sample: myxospores from ascites  
Genome ID: 115884
Submitted: OREGON STATE UNIVERSITY
Sequencing platform: Illumina HiSeq

3. Myxobolus honghuensis  
Sample: Myxozoan species Myxobolus honghuensis sample from Wuhan, China
Genome ID: 112476
Submitted: Huazhong Agricultural University
Sequencing platform: Illumina HiSeq

4. Myxobolus squamalis
Sample: Myxozoan species Myxobolus squamalis from Oregon, USA
Genome ID: 87106
Submitted: Tel-Aviv University
Sequencing platform: Illumina HiSeq

5. Henneguya salminicola    
Sample: Myxozoan species Henneguya salminicola sample from Oregon, USA
Genome ID: 86825
Submitted: Tel-Aviv University
Sequencing platform: Illumina HiSeq

6. Sphaeromyxa zaharoni
Sample: Four plasmodia present in the gall bladder of the same host
Genome ID: 41692
Submitted: Tel-Aviv University
Sequencing platform: Illumina HiSeq

7. Kudoa iwatai
Sample: MIGS Eukaryotic sample from Kudoa iwatai (isolated from eye)
Genome ID: 38835
Submitted: Duke Institue for Genome Sciences and Policy
Sequencing platform: Illumina HiSeq

8. Thelohanellus kitauei     
Sample: Thelohanellus kitauei spores     
Genome ID: 16943
Submitted: Chinese Academy of Agricultural Sciences (CAAS)
Sequencing platform: Illumina + 454 Life Sciences
