# Supplementary material for: Long-read metagenomic sequencing negates inferred loss of cytosine methylation in Myxosporea (Cnidaria: Myxozoa)
Source: Gigascience. 2025 Mar 13;14:giaf014. doi: 10.1093/gigascience/giaf014 (PMC11905887; doi:10.1093/gigascience/giaf014)
Supplement: giaf014_Supplemental_Files [file giaf014_supplemental_files.zip › Supplementary File 6B_Newick representation phylogeny.txt]

(Ceratomyxa_vermiformis:0.0028517832,sample_70:0.0114435811,((Ceratomyxa_brasiliensis:0.0009937187,Ceratomyxa_amazonensis:0.0032285365):0.0113929184,((Ceratomyxa_gracillima:0.0048609118,(sample_58:0.0142419296,sample_57:0.0000026131):0.0048912796):0.0020131720,(Unicapsulocaudum_mugilum:0.0062397174,((Ceratomyxa_leatherjacketi:0.0248366330,(Ceratomyxa_tunisiensis:0.0117937203,(Ceratomyxa_sp._1_LM-2015:0.0050942607,Ceratomyxa_sp._2_LM-2016:0.0067779301):0.0088037795):0.0108804816):0.0380806971,(Myxodavisia_bulani:0.0324947903,(((Ceratomyxa_informis:0.0148328350,(Ceratomyxa_negaprioni:0.0029867335,(Ceratomyxa_carcharhini:0.0000021083,Ceratomyxa_melanopteri:0.0000010007):0.0070244021):0.0045793571):0.0111173787,((Ceratomyxa_sp._2_IF-2006:0.0111715748,(Palliatus_indecorus:0.0148494644,Ceratomyxa_synaphobranchi:0.0144259007):0.0029504592):0.0330541186,((Ceratomyxa_lunula:0.0032708269,Ceratomyxa_sewelli:0.0061468681):0.0269696368,(Ceratomyxa_auerbachi:0.0100839311,(((Ceratomyxa_heinigerae:0.0081160420,Ceratomyxa_choerodonae:0.0109602752):0.0177446971,(Ceratomyxa_yokoyamai:0.0012139012,(Ceratomyxa_sp._VL:0.0000010007,(Ceratomyxa_cutmorei:0.0000010007,Ceratomyxa_nolani:0.0011613711):0.0000010007):0.0009467719):0.0214632614):0.0002012362,((Ceratomyxa_arabica:0.0060859656,(Ceratomyxa_sp._SAR:0.0000010007,(Ceratomyxa_archamiae:0.0000010007,(Ceratomyxa_heronensis:0.0011762178,(Ceratomyxa_gunterae:0.0000010007,(Ceratomyxa_jonesi:0.0011524967,(Ceratomyxa_mehlhorni:0.0270945886,(Ceratomyxa_diamanti:0.0000020894,Ceratomyxa_ireneae:0.0000020861):0.0022916442):0.0000020850):0.0000010007):0.0000023223):0.0000029414):0.0000010007):0.0000021358):0.0018082672,((Ceratomyxa_burgerae:0.0319737639,(Ceratomyxa_reidi:0.0046560307,(Ceratomyxa_sp._RM:0.0000020149,Ceratomyxa_sp._SRR:0.0027061155):0.0011426621):0.0022797092):0.0010854157,((Ceratomyxa_sparusaurati:0.0051234920,(Ceratomyxa_atkinsoni:0.0046978977,(Ceratomyxa_sp._2_NKS-2016:0.0143882119,Ceratomyxa_sp._NG-2010:0.0000010007):0.0070810839):0.0045899167):0.0078059589,(Ceratomyxa_labracis:0.0066005113,(Ceratomyxa_hallettae:0.0187467684,(((Ceratomyxa_filamentosi:0.0014985386,Ceratomyxa_sp._2_LFR-2017:0.0011969971):0.0054237274,(Ceratomyxa_cretensis:0.0034978992,Ceratomyxa_arcuata:0.0055424659):0.0112083019):0.0297519517,((Ceratomyxa_longipes:0.0289222827,Ceratomyxa_sp._LFR-2017:0.0341979949):0.0124656433,(Ceratomyxa_cottoidii:0.0080524634,(Ceratomyxa_dehoopi_1:0.0023486482,Ceratomyxa_dehoopi:0.0043283632):0.0269152346):0.0603662546):0.0202712884):0.0076250501):0.0112870209):0.0006296950):0.0018311384):0.0018244222):0.0027055832):0.0056729875):0.0154165534):0.0375029792):0.0110497157):0.0102040564,(((Enteromyxum_leei:0.0473494858,(Enteromyxum_fugu:0.0282523635,Enteromyxum_scophthalmi:0.0173021540):0.0068369497):0.0314497214,((Ceratonova_shasta:0.0016535531,(Ceratonova_sp.__Lake_Erie_:0.0024731397,Ceratonova_gasterostea:0.0000010007):0.0000019893):0.0398293321,(((Sinuolinea_sp._ZhouShan2017:0.0471218850,(Zschokkella_lophii:0.0630722900,cf._Latyspora_sp._AK-2014:0.0355303623):0.0071287792):0.0168308014,(((Parvicapsula_unicornis:0.0113503270,(Parvicapsula_curvatura_1:0.0119015933,(Parvicapsula_spinachiae:0.0000815681,Parvicapsula_kabatai:0.0131503530):0.0153801886):0.0036101591):0.0049225268,(Parvicapsula_asymmetrica:0.0000019822,(Parvicapsula_pseudobranchicola:0.0000022305,(Gadimyxa_sp._EK-2007:0.0024374206,(Gadimyxa_atlantica:0.0033481693,Gadimyxa_arctica:0.0057687252):0.0022174529):0.0438542226):0.0027894653):0.0015139506):0.0242612533,((Parvicapsula_irregularis:0.0026810107,(Parvicapsula_curvatura:0.0114257309,Parvicapsula_bicornis:0.0012025127):0.0011021561):0.0480735156,((Parvicapsula_petuniae:0.0000026870,(Sphaerospora_testicularis:0.0562137987,Parvicapsula_sp._SMK-2015:0.0000020425):0.0024261485):0.0083118795,(Parvicapsulidae_gen._sp._EK-2011:0.0139415553,(Parvicapsula_minibicornis:0.0016703026,Parvicapsula_sp._genotypeX:0.0025798610):0.0071806288):0.0046125403):0.0127038256):0.0052041684):0.0259398316):0.0110899826,((Auerbachia_pulchra:0.0111487212,((((Coccomyxa_jirilomi:0.0090720264,Coccomyxa_gobiodoni:0.0011365704):0.0029286545,(Coccomyxa_sp._IE200903:0.0018173404,(Coccomyxa_sp._BC120903:0.0059114891,Coccomyxa_colurodontidis:0.0034189104):0.0013787718):0.0009097020):0.0016444774,((Auerbachia_caranxi:0.0034455376,Auerbachia_chaetodoni:0.0000020927):0.0011415526,(Auerbachia_scomberoidi:0.0000020737,(Auerbachia_maamouni:0.0052740256,(Auerbachia_sp._NKS-2017_3:0.0255658490,(Auerbachia_sp._NKS-2017_1:0.0137395354,(Auerbachia_sp._NKS-2017_2:0.0093352306,Auerbachia_sp._NKS-2017:0.0157798585):0.0065598871):0.0089674805):0.0248804853):0.0000026863):0.0000020980):0.0074602502):0.0066665337,(((Myxidium_gadi:0.0013221753,Myxidium_bergense:0.0073342369):0.0048000881,(Myxidium_finnmarchicum:0.0072772722,((Sinuolinea_phyllopteryxa:0.0083277739,Myxidium_incurvatum:0.0082933152):0.0088175171,(Myxidium_lapipiscis:0.0115062178,(Myxidium_maxi:0.0091100654,Zschokkella_sp._IE-2005:0.0020685399):0.0035811362):0.0010591320):0.0039561881):0.0008324594):0.0032520429,((Myxidium_scomberomori:0.0077871174,(Zschokkella_neopomacentri:0.0067883324,Myxidium_laticurvum:0.0069349684):0.0048363936):0.0041265613,(Myxidium_queenslandicus:0.0118486161,(Sigmomyxa_sphaerica:0.0115999229,((Ellipsomyxa_kalthoumi:0.0080587495,(Ellipsomyxa_manilensis:0.0031384873,Ellipsomyxa_nigropunctatis:0.0025820619):0.0060592707):0.0107251386,((Ellipsomyxa_adlardi:0.0008924530,Ellipsomyxa_gobii:0.0025509806):0.0017275117,((Ellipsomyxa_arariensis:0.0028730728,Ellipsomyxa_amazonensis:0.0000026789):0.0067980237,(sample_115:0.0000020590,sample_108:0.0000020561):0.0062253317):0.0092539204):0.0028765161):0.0026037130):0.0025416892):0.0019375158):0.0009285079):0.0009960825):0.0033900341):0.0170891942,((Gastromyxum_bulani:0.0110165139,Gastromyxum_rafii:0.0147972261):0.0057809308,(Myxosporea_cf._Myxidium_sp._MF-2010:0.0193399646,(Myxosporea_cf._Myxidium_sp._MF-2010_1:0.0090544228,((Unicapsula_seriolae:0.0063629562,((Unicapsula_setoensis:0.0148503461,Unicapsula_pyramidata:0.0000021368):0.0243017119,(Unicapsula_sp._CMW-2003:0.0000022697,Unicapsula_fatimae:0.0069450911):0.0025550535):0.0024594407):0.0193518792,(Kudoa_ogawai:0.0123325501,(((Kudoa_amamiensis:0.0000010007,(Kudoa_kenti:0.0060725273,Kudoa_quraishii:0.0095429046):0.0019118368):0.0118606619,((Kudoa_hypoepicardialis:0.0053201522,(Kudoa_pagrusi:0.0058812854,Kudoa_shiomitsui:0.0022878153):0.0041540126):0.0101051135,((Kudoa_crumena:0.0000029256,Kudoa_thunni:0.0068688509):0.0052152496,(Kudoa_sp._BE30-13:0.0017499832,Kudoa_trachuri:0.0000021520):0.0076289579):0.0075401880):0.0043216463):0.0128266950,((Kudoa_musculoliquefaciens:0.0065989855,(Kudoa_carcharhini:0.0009241664,Kudoa_hemiscylli:0.0000021939):0.0070594962):0.0078721065,((Sphaerospora_dicentrarchi:0.0217053934,(Kudoa_iwatai_1:0.0008987749,Kudoa_iwatai:0.0000020226):0.0120845811):0.0009596743,((Kudoa_anatolica:0.0053779308,Kudoa_nova:0.0066462164):0.0053603616,(((Kudoa_paniformis:0.0046084215,(Kudoa_inornata:0.0017047641,Kudoa_rayformis:0.0025229520):0.0032422490):0.0010255011,(Kudoa_dianae:0.0027271305,(Kudoa_miniauriculata:0.0036878727,(Kudoa_rosenbuschi:0.0107293025,(Kudoa_clupeidae:0.0022792951,Kudoa_sp._CMW-2003:0.0000010007):0.0008765047):0.0021824104):0.0009840005):0.0032380339):0.0024377742,(Kudoa_sp._GC2014:0.0122129348,(Kudoa_trifolia:0.0027087545,((Kudoa_pleurogrammi:0.0016310303,Kudoa_islandica:0.0165186482):0.0067888569,((Kudoa_megacapsula:0.0074045003,(Kudoa_lateolabracis:0.0009108809,((Kudoa_minithyrsites:0.0047899388,(Kudoa_thyrsites_1:0.0029413806,Kudoa_thyrsites:0.0047270611):0.0016868331):0.0038581516,(Kudoa_gunterae:0.0009776944,(Kudoa_whippsi_1:0.0000010007,(Kudoa_whippsi:0.0017237427,(Kudoa_akihitoi:0.0075891495,Kudoa_empressmichikoae:0.0068857385):0.0037423505):0.0008547545):0.0000026887):0.0008470960):0.0017367808):0.0014838749):0.0043803703,((Kudoa_saudiensis:0.0045755811,(Kudoa_azevedoi:0.0258114827,Kudoa_ovivora:0.0027342352):0.0000028688):0.0036404394,(Kudoa_quadricornis:0.0008880728,((Kudoa_cheilodipteri:0.0036804533,(Kudoa_ciliatae:0.0037913293,(Kudoa_crenimugilis:0.0021602280,Kudoa_cookii:0.0129533988):0.0032730102):0.0052830253):0.0019164647,((Kudoa_monodactyli:0.0018703184,(Kudoa_hexapunctata:0.0016641003,Kudoa_permulticapsula:0.0034637423):0.0009660557):0.0000746167,((Kudoa_septempunctata:0.0040459696,Kudoa_igami:0.0018555716):0.0000021880,((Kudoa_lethrini:0.0000010007,Kudoa_prunusi:0.0017988648):0.0008877144,(Kudoa_thalassomi:0.0029855528,Kudoa_neurophila:0.0027329295):0.0000028993):0.0008915990):0.0050259575):0.0032198959):0.0000022018):0.0000025097):0.0000023039):0.0017300010):0.0000020685):0.0024291169):0.0008517135):0.0009463317):0.0075360788):0.0021869310):0.0010737189):0.0046285897):0.0117113593):0.0149463094):0.0044870470):0.0132958393):0.0039358100):0.0042536937):0.0042770271):0.0036328352):0.0088718800,(Bipteria_vetusta:0.0666614624,((Malacosporea_sp._1_HH-2014:0.0188504589,(Malacosporea_sp._2_HH-2014:0.0076762829,(((Buddenbrockia_allmani:0.0012987403,Buddenbrockia_sp._3_PBS-2014:0.0026480948):0.0030529994,(Buddenbrockia_sp._2_PBS-2014:0.0000026024,(Buddenbrockia_sp._2_HH-2014:0.0009622110,(Buddenbrockia_sp._1_HH-2014:0.0012825102,(Buddenbrockia_plumatellae_1:0.0000010007,(Buddenbrockia_plumatellae_3:0.0043760696,Buddenbrockia_plumatellae:0.0017327290):0.0000028861):0.0122433085):0.0007710458):0.0000010504):0.0020382924):0.0427004042,(Buddenbrockia_plumatellae_2:0.0675295916,((Malacosporea_sp._3_HH-2014:0.0053856254,Tetracapsuloides_sp._3_PBS-2014:0.0098654940):0.0209095941,(Tetracapsuloides_sp._4_PBS-2014:0.0059866700,((Tetracapsuloides_bryosalmonae:0.0108838994,Proliferative_kidney_organism_52134:0.0008841731):0.0008727262,(Tetracapsuloides_sp._5_PBS-2014:0.0008865757,(Tetracapsuloides_sp._1_HH-2014:0.0012091605,(unidentified_myxozoan_parasite:0.0090592464,proliferative_kidney_organism_isolate_PKXEUL:0.0056982562):0.0038838775):0.0000021097):0.0000010007):0.0011689374):0.0093760230):0.0141116706):0.0085132811):0.0324648295):0.0123569189):0.1661988390,((Chloromyxum_myliobati:0.0047003591,(Chloromyxum_hemiscylli:0.0049619506,(Chloromyxum_sp._RJG-2011g:0.0000010007,((Chloromyxum_leydigi_1:0.0058963567,Chloromyxum_leydigi:0.0017069534):0.0000024446,(Chloromyxum_kuhlii:0.0010987877,(Chloromyxum_squali:0.0011009860,((Chloromyxum_clavatum:0.0035940335,Chloromyxum_riorajum:0.0079596300):0.0006300956,(Chloromyxum_mingazzini:0.0000020141,Chloromyxum_lesteri:0.0011002634):0.0022042678):0.0000024170):0.0000020239):0.0000026697):0.0009792983):0.0008361258):0.0030712926):0.0327973668,(((Chloromyxum_thymalli_1:0.0000020093,Chloromyxum_thymalli:0.0015406882):0.0144059617,((Chloromyxum_fluviatile:0.0000010007,Chloromyxum_sp._XHL-2017:0.0008393113):0.0017076327,(Chloromyxum_cristatum:0.0000020926,Chloromyxum_auratum:0.0000022978):0.0025084514):0.0090489810):0.0178352006,(((Chloromyxum_trijugum:0.0139936265,((Soricimyxum_fegati:0.0022564216,Soricimyxum_minuti:0.0061967256):0.0415136217,(Cystodiscus_melleni:0.0108112658,((Myxidium_coryphaenoideum:0.0100267219,Myxidium_baueri:0.0168892662):0.0071146293,((Sphaeromyxa_lycodi:0.0068550921,(Sphaeromyxa_kenti:0.0082605079,(Sphaeromyxa_sp._813:0.0087215511,Sphaeromyxa_hellandi:0.0069835596):0.0075625810):0.0010496161):0.0020468053,(Sphaeromyxa_limocapitis:0.0054244645,((Sphaeromyxa_longa:0.0141259082,(Sphaeromyxa_artedielli_1:0.0000010007,Sphaeromyxa_artedielli:0.0000010007):0.0035816280):0.0017942360,(Sphaeromyxa_balbianii:0.0062321377,(Sphaeromyxa_horrida:0.0022413555,Sphaeromyxa_zaharoni:0.0019048938):0.0025713122):0.0030580598):0.0123432093):0.0017190742):0.0106669937):0.0035695616):0.0039294083):0.0022250824):0.0043129045,((Raabeia_sp._KAB-2001:0.0362038323,Myxidium_scripta:0.0058045610):0.0128196388,(Myxidium_ceccarellii:0.0240115127,(Myxidium_turturibus:0.0008110794,(Myxidium_peruviensis:0.0010126016,((Myxidium_chelonarum:0.0016815913,Myxidium_hardella:0.0000010007):0.0034163020,((Myxidium_shedkoae:0.0172407957,Zschokkella_sp._KLT-2014:0.0050789739):0.0000025444,(Myxidium_sp._PBS-2015:0.0025375896,(((Myxidium_sp.:0.0132657916,(Zschokkella_nova:0.0024892342,(Raabeia_sp.__type_1_:0.0061550917,(Zschokkella_nova_1:0.0033226618,Myxidium_truttae:0.0027312596):0.0000019866):0.0000020790):0.0041840613):0.0000023697,((Sphaerospora_sp._SJ-2008:0.0106894817,Myxidium_amazonense:0.0089642199):0.0119813987,((Zschokkella_parasiluri:0.0049413711,Zschokkella_sp._SA-2005:0.0034351311):0.0009728487,(Myxidium_cuneiforme:0.0068402731,Myxosporea_gen._sp._PBS-2015:0.0077020859):0.0016255745):0.0008449403):0.0008138218):0.0000029033,((Zschokkella_soleae:0.0021673195,Zschokkella_sp._3_IF-2006:0.0039575931):0.0027674838,(Zschokkella_trachini:0.0010985575,(Zschokkella_auratis:0.0000026395,((Zschokkella_icterica:0.0000024969,(Myxobolus_spirosulcatus_1:0.0000010007,Myxobolus_spirosulcatus:0.0000010007):0.0134747024):0.0008679715,(Zschokkella_sp._PS030203:0.0008987069,(Zschokkella_candia:0.0000010007,(Zschokkella_bicarinatis:0.0011148752,Zschokkella_balistoidi:0.0000010007):0.0000025567):0.0000019993):0.0008664488):0.0034801381):0.0010194228):0.0020280368):0.0022392828):0.0016092824):0.0008355424):0.0100957059):0.0026117168):0.0010138081):0.0042664329):0.0052370686):0.0016389394):0.0209742294,(((Triactinomyxon_sp.__changzhou_:0.0245962677,(Chloromyxum_legeri:0.0239975902,(Chloromyxum_ellipticum:0.0034061690,Chloromyxum_sp._Gifu2017:0.0026641360):0.0202247554):0.0018955482):0.0604735205,((Chloromyxum_sp._n._AC-2018:0.0186095553,Chloromyxum_kurisi:0.0177560338):0.0667885251,(Sphaerospora_oncorhynchi:0.0115016477,(Myxozoa_sp._AK-2018:0.0197251756,(Myxidium_lieberkuehni_1:0.0008264879,Myxidium_lieberkuehni:0.0000010007):0.0072037330):0.0093336588):0.0144650406):0.0104440157):0.0098187221,((Paramyxidium_bulani:0.0223155315,(Paramyxidium_branchialis:0.0112763653,(Aurantiactinomyxon_sp._Hallett:0.0060371081,(Paramyxidium_magi:0.0034476421,((Aurantiactinomyxon_sp._CN-2002:0.0045578567,Paramyxidium_giardi:0.0027878198):0.0080064035,(Synactinomyxon_sp.__type_1__EE-2004:0.0000023367,Synactinomyxon_sp._type_1_MHB-2014:0.0052621282):0.0076296502):0.0035157641):0.0032500498):0.0021381477):0.0207873389):0.0280559616,((Gnathonemus_petersii__elephantnose_fish__2:0.0151789137,Gnathonemus_petersii__elephantnose_fish_:0.0287377717):0.0052148101,(((Ortholinea_orientalis:0.0095249843,Hoferellus_sp.__alosae_:0.0127597048):0.0141033512,((Hoferellus_azevedoi:0.0207175100,(Zschokkella_sp._AH2003:0.0042935802,Neoactinomyxum_eiseniellae:0.0012657134):0.0141431098):0.0057153339,(Hoferellus_gilsoni:0.0279487456,((Triactinomyxon_type_sp._TGR-2014:0.0088227135,Myxobilatus_gasterostei:0.0021213958):0.0041074441,((Opsanus_beta__Gulf_toadfish__1:0.0016482346,Opsanus_beta__Gulf_toadfish_:0.0008319221):0.0149667463,((Ortholinea_auratae:0.0000027393,Ortholinea_sp._n._GAB-2018:0.0226648081):0.0008420455,(Ortholinea_labracis:0.0000024758,Ortholinea_mullusi:0.0009776612):0.0008545122):0.0039710466):0.0000025459):0.0043114043):0.0042916015):0.0064819899):0.0041280698,(((Myxobolus_squamalis:0.0121193962,(Myxobolus_insidiosus_1:0.0000010007,Myxobolus_sp._OMM1995:0.0000010007):0.0000021762):0.0030388620,(Myxobolus_neurobius_2:0.0034398731,(Myxobolus_neurotropus:0.0008939696,(Myxobolus_arcticus:0.0010902074,(Myxobolus_neurobius_1:0.0033238107,(Myxobolus_arcticus_1:0.0000023988,(Myxobolus_arcticus_2:0.0008576269,Myxobolus_kisutchi:0.0000010007):0.0008576974):0.0024937283):0.0002139946):0.0000022201):0.0000026626):0.0047523666):0.0358614600,(Myxobolus_sp._JLSN-2017:0.0395730293,(((Thelohanellus_sp._GC-2014:0.0479810357,((Myxobolus_cf._colossomatis_MIM-2013:0.0298700240,(Myxobolus_macroplasmodialis:0.0142807939,Seisactinomyxon_environmental_sample:0.0397993404):0.0175541432):0.0013582876,(((Myxobolus_aureus:0.0144945018,Myxobolus_batalhensis:0.0040101538):0.0146502098,(Myxobolus_umidus:0.0115458527,(Myxobolus_hilarii:0.0049528127,Myxobolus_piraputangae:0.0013548530):0.0113715421):0.0168472697):0.0059054000,(Aurantiactinomyxon_environmental_sample:0.0209973867,((Gnathonemus_petersii__elephantnose_fish__1:0.0268458637,(Thelohanellus_sp._n._GC-2018:0.0096433822,Myxobolus_axelrodi:0.0083750016):0.0056467499):0.0008509381,(Henneguya_sp._1_PBS-2015:0.0442423962,((Myxobolus_figueirae:0.0178807085,(Myxobolus_sp._2_PBS-2015:0.0276570637,(Henneguya_basifilamentalis:0.0178554913,(Henneguya_mystusia:0.0068655141,Unicauda_fimbrethilae:0.0099359082):0.0031746907):0.0034596095):0.0023017340):0.0005045006,(((Cardimyxobolus_japonensis:0.0230066617,Triangula_percae:0.0480641046):0.0826430479,(Myxobolus_porofilus:0.0121496557,(Myxobolus_prochilodus:0.0057196124,Myxobolus_curimatae:0.0220977375):0.0417606672):0.0124399654):0.0116365849,((Myxobolus_physophilus:0.0019168247,(Myxobolus_voremkhai:0.0070727745,Myxobolus_sp._YL-2016:0.0052082273):0.0024397073):0.0023596159,(Hennegoides_pangasii:0.0264302650,(Myxobolus_sp.__branchicola_:0.0051809623,Unicauda_pelteobagrus:0.0044392343):0.0000020155):0.0031764657):0.0132956624):0.0044964254):0.0034372920):0.0012536692):0.0000021180):0.0026239789):0.0079599893):0.0203750432):0.0230085860,((((Myxobolus_supamattayai:0.0164174089,Tetraspora_discoidea:0.0077276962):0.0053536495,((Myxobolus_episquamalis:0.0036763409,Myxobolus_bizerti:0.0039640532):0.0000020236,((Sphaeractinomyxon_ersei:0.0000027674,Myxobolus_spinacurvatura:0.0013825119):0.0009252372,(Myxobolus_ichkeulensis:0.0013305141,(Myxobolus_sp._WSK-2013:0.0036568980,((Sphaeractinomyxon_sp._type_2_LFR-2016:0.0040582021,Myxobolus_sp._1:0.0078231998):0.0019890632,(Myxobolus_sp.:0.0000028589,(Myxobolus_sp._4:0.0000024187,Myxobolus_sp._3:0.0064551072):0.0038483246):0.0065251839):0.0009538300):0.0000190247):0.0008864397):0.0155184344):0.0018508837):0.0017853232,((Sphaeractinomyxon_sp._type_6_LFR-2016:0.0089278411,Sphaeractinomyxon_sp._type_5_LFR-2016:0.0012841096):0.0007792557,((Sphaeractinomyxon_sp._type_3_LFR-2016:0.0036272094,(Sphaeractinomyxon_sp._type_7_LFR-2016:0.0026886376,Sphaeractinomyxon_sp._type_4_LFR-2016:0.0032615047):0.0063213223):0.0037121321,(Endocapsa_rosulata:0.0179559831,(Myxobolus_parvus:0.0127069581,(Sphaeractinomyxon_sp._type_1_LFR-2016:0.0053522154,((Sphaeractinomyxon_sp._type_10_LFR-2016:0.0076000400,Myxobolus_muelleri:0.0092482609):0.0010829449,((Endocapsa_sp._SH-2006:0.0046448116,Sphaeractinomyxon_sp._type_9_LFR-2016:0.0000028201):0.0017052382,(Myxobolus_sp._2:0.0025842443,(Triactinomyxon_sp._SH-2006:0.0028068505,Sphaeractinomyxon_sp._type_8_LFR-2016:0.0040936927):0.0028829635):0.0000022260):0.0008448364):0.0017846778):0.0026793952):0.0056828759):0.0036703582):0.0005636769):0.0018528817):0.0180543177,(Triactinomyxon_sp.:0.0210689518,(Henneguya_piaractus:0.0239542045,(((Myxobolus_branchiarum:0.0056463728,(Myxobolus_lepomis:0.0016439288,Neoactinomyxum_sp._KAB-2001:0.0339716198):0.0016940395):0.0068409151,(Henneguya_sp._2_BR-2017:0.0079233196,(Henneguya_sp._ex_Perca_fluviatilis:0.0013661637,(Henneguya_creplini:0.0027370193,(Henneguya_sp.:0.0027455946,(Aurantiactinomyxon_sp._KAB-2001:0.0017773226,Henneguya_doori:0.0144277564):0.0000023205):0.0000025053):0.0027325159):0.0007452549):0.0026363135):0.0072926180,(((Henneguya_sp._GC-2014:0.0110140890,(Henneguya_sp._IF-2006:0.0106344815,Henneguya_ovata:0.0013724660):0.0035725734):0.0103561631,(Henneguya_jocu:0.0205482623,(Henneguya_cynoscioni:0.0075458568,(Henneguya_sinova:0.0071673872,(Henneguya_tunisiensis:0.0062091507,(Henneguya_pagri:0.0009960040,((Henneguya_mauritaniensis:0.0040250835,(Henneguya_akule:0.0084995577,Henneguya_lateolabracis:0.0055202151):0.0009709411):0.0009088457,((Myxobolus_sp._5:0.0050286237,Myxobolus_khaliji:0.0000029438):0.0024009181,(Henneguya_yokoyamai:0.0019615946,Henneguya_ogawai:0.0021208466):0.0020905343):0.0027684489):0.0039806587):0.0026869647):0.0000026366):0.0026339936):0.0097908491):0.0068244725):0.0097670203,(((Myxobolus_machidai:0.0457323188,(Myxobolus_sp._1_PBS-2015:0.0176363985,Henneguya_sp._4_PBS-2015:0.0113319034):0.0077445299):0.0003328935,((Myxobolus_miyairii:0.0149867069,(Henneguya_gurlei:0.0103929805,((Henneguya_pellis:0.0000022733,(Henneguya_sp._n._IH-2018:0.0088347872,((Henneguya_laseeae:0.0029079841,Henneguya_sp._2_PBS-2015:0.0344811683):0.0015425878,(Henneguya_bulbosus:0.0024226813,Henneguya_sutherlandi:0.0010599610):0.0008508026):0.0009584932):0.0000020223):0.0000025548,(Henneguya_ictaluri:0.0000025686,((Raabeia_type_sp._TGR-2014:0.0000010007,Henneguya_exilis:0.0000010007):0.0008302211,(Henneguya_adiposa:0.0008944891,(Aurantiactinomyxon_mississippiensis:0.0000025312,Helioactinomyxon_type_1_sp._TGR-2014:0.0008999229):0.0008306640):0.0000026030):0.0016608984):0.0053823570):0.0025191798):0.0008851913):0.0029806311,(((Myxobolus_hakyi:0.0000010007,Myxobolus_pangasii:0.0038929060):0.0162847837,(Myxobolus_flavus_1:0.0013903304,Myxobolus_flavus:0.0013797684):0.0103420215):0.0036308825,(Myxobolus_tapajosi:0.0158217697,((Henneguya_pseudoplatystoma:0.0138481362,(Aurantiactinomyxon_sp.__type_2__TM-2018:0.0064417360,(Henneguya_maculosus:0.0013346204,(Henneguya_maculosus_1:0.0037673991,Henneguya_eirasi:0.0018706988):0.0018886576):0.0027754584):0.0027787366):0.0162331660,(Henneguya_santarenensis:0.0013811595,((Henneguya_corruscans_1:0.0000029196,Henneguya_corruscans:0.0009407439):0.0053587571,(Henneguya_cuniculator:0.0000020025,Henneguya_multiplasmodialis:0.0013799555):0.0000020491):0.0219194855):0.0055715093):0.0048511595):0.0038156814):0.0019830217):0.0036339206):0.0038966026,(Henneguya_dogieli:0.0156018804,((Henneguya_leporinicola:0.0227918758,Henneguya_chydadea:0.0176888996):0.0063675681,((Henneguya_psorospermica:0.0328969221,(Henneguya_sp._ex_Esox_lucius:0.0029113503,Henneguya_lobosa:0.0000010007):0.0184440048):0.0198325741,(((Myxobolus_filamentum:0.0000023499,Myxobolus_oliveirai:0.0013649764):0.0060023115,(Myxobolus_pantanalis:0.0157673629,Henneguya_rotunda:0.0064993990):0.0176741179):0.0019410935,((Henneguya_gilbert:0.0173430785,((Henneguya_loretoensis:0.0006780907,Myxozoa_sp._TM-2018:0.0277616155):0.0167044298,(Henneguya_jariensis:0.0043468873,(Henneguya_tapajoensis:0.0288745812,Henneguya_tucunarei:0.0000029575):0.0020406019):0.0114191926):0.0249710101):0.0100946271,(((Henneguya_visibilis:0.0471543291,(Henneguya_pellucida:0.0284908580,Myxobolus_cf._cuneus_MMC-2015:0.0118111703):0.0054440757):0.0000022651,(Myxobolus_osburni:0.0305987100,(Myxobolus_inornatus:0.0354323832,(Triactinomyxon_sp._F:0.0165589298,Raabeia_sp._type_1_MHB-2014:0.0314314916):0.0189709750):0.0170018074):0.0854437608):0.0055053715,(Henneguya_lesteri:0.0283374012,((Cyprinodon_variegatus:0.0350239418,(Helioactinomyxon_type_2_sp._TGR-2014:0.0111604697,(Myxobolus_neurophilus_1:0.0000024716,Myxobolus_neurophilus:0.0023141161):0.0036180039):0.0073008870):0.0144349642,(Henneguya_sp._3_PBS-2015:0.0246109533,(Henneguya_chaudhuryi:0.0257853359,(Henneguya_sp._YFG-SFE1:0.0064604477,(Henneguya_pseudorhinogobii:0.0028371058,Henneguya_rhinogobii:0.0018781933):0.0009239551):0.0188656431):0.0053787008):0.0064773887):0.0033914425):0.0170576679):0.0038351410):0.0040396924):0.0009621533):0.0044145094):0.0056188619):0.0000022691):0.0036478056):0.0019902143):0.0033843563):0.0045378735):0.0090113210):0.0521038150):0.0114227401,(((Henneguya_sp._DG-2012:0.0023719045,(Henneguya_zschokkei:0.0019225624,Henneguya_salminicola:0.0057935043):0.0058377064):0.0867714075,(Myxobolus_cordeiroi:0.0584165919,((Echinactinomyxon_sp.__type_5_:0.0212450823,Myxobolus_portucalensis:0.0330768267):0.0588626829,(Hungactinomyxon__type_1__EE-2004:0.0027205953,(Myxobolus_lentisuturalis:0.0050480630,(Myxobolus_sp._KAB-2001B:0.0121988529,(Myxobolus_cultus:0.0028609453,Myxobolus_sp._n._GA2:0.0000010007):0.0003729753):0.0029820042):0.0014331837):0.0266855695):0.0064420233):0.0001270738):0.0108095588,(((Myxobolus_cerebralis:0.0000022392,(Myxobolus_cerebralis_2:0.0000010007,Myxobolus_cerebralis_1:0.0000010007):0.0000026599):0.0034667320,(Myxobolus_insidiosus:0.0125557820,(Myxobolus_neurobius:0.0027289047,(Myxobolus_squamalis_1:0.0000022185,(Myxobolus_arcticus_3:0.0108663397,(Myxobolus_bramae_1:0.0047579488,(Myxobolus_drjagini:0.0042222861,Myxobolus_sandrae:0.0073844146):0.0000021505):0.0000010007):0.0000028890):0.0000020167):0.0015481275):0.0008201917):0.0543392592,(((Myxobolus_musculi_3:0.0025827117,(Myxobolus_pseudodispar_8:0.0018557520,((Myxobolus_pseudodispar_7:0.0000010007,(Myxobolus_pseudodispar_3:0.0000010007,Myxobolus_pseudodispar_1:0.0026717136):0.0000020640):0.0000025200,(Myxobolus_klamathellus:0.0000010007,(Myxobolus_stanlii:0.0017230532,(Myxobolus_sp._CMW-2004:0.0035206966,((Myxobolus_pseudodispar_6:0.0000010007,(Myxobolus_pseudodispar_2:0.0000010007,Myxobolus_ladogensis:0.0090728173):0.0000010007):0.0017547863,((Myxobolus_pseudodispar_4:0.0000027640,(Triactinomyxon_sp._C:0.0000022479,Triactinomyxon_ignotum:0.0000024414):0.0354299473):0.0008979038,(Triactinomyxon_sp._SLH-2002:0.0012867828,((Myxobolus_musculi_2:0.0017760172,(Myxobolus_pseudodispar_5:0.0000010007,Myxobolus_musculi_1:0.0027926463):0.0000023474):0.0000023645,(Myxobolus_musculi:0.0008894970,(Myxobolus_artus:0.0008919304,((Myxobolus_bhadrensis:0.0000010007,Myxobolus_pseudodispar:0.0000010007):0.0000021243,(Myxobolus_terengganuensis:0.0044816999,Myxobolus_kingchowensis:0.0108480438):0.0023546517):0.0000024304):0.0008756965):0.0008747935):0.0000016681):0.0013992185):0.0000022343):0.0000028757):0.0000028149):0.0000022769):0.0008572721):0.0016546460):0.0015911117):0.0413454316,((Myxobolus_ampullicapsulatus_2:0.0008624305,(Myxobolus_ampullicapsulatus_1:0.0008885510,Myxobolus_ampullicapsulatus:0.0000010007):0.0000029204):0.0052557325,((Myxobolus_longisporus:0.0025024246,((Myxobolus_ginbuna:0.0009267210,Myxobolus_acinosus:0.0026479664):0.0007856304,(Myxobolus_pseudoacinosus:0.0016843295,(Myxobolus_wulii:0.0024911792,(Myxobolus_pyramidis:0.0034168557,((Myxobolus_pellicides:0.0000010007,Myxobolus_pendula:0.0052153355):0.0093438234,(Myxobolus_tasikkenyirensis:0.0015470199,Myxobolus_csabai:0.0047375166):0.0015575114):0.0057549182):0.0007482983):0.0007929156):0.0000025686):0.0000034366):0.0016531065,((Myxobolus_toyamai:0.0008320307,Myxobolus_dykovae:0.0108950237):0.0017436071,(Myxobolus_tanakai:0.0000010007,(Myxobolus_koi:0.0000010007,(Myxobolus_koi_1:0.0000010007,((Myxobolus_sp._TJA-2014:0.0000023284,(Myxobolus_catlae:0.0000020438,((Thelohanellus_qadrii:0.0112961301,Myxobolus_orissae:0.0039653631):0.0013442796,(Myxobolus_mrigalhitae_1:0.0038241950,(Myxobolus_kalavatiae:0.0012188884,(Myxobolus_basuhaldari:0.0048613269,(Myxobolus_bengalensis:0.0027010312,(Myxobolus_rocatlae:0.0008840936,Myxobolus_mrigalhitae:0.0065949981):0.0009011625):0.0006370350):0.0000022991):0.0001652909):0.0036181227):0.0000025795):0.0026619552):0.0000028964,(Myxobolus_sheyangensis:0.0049565747,(Myxobolus_bilobus:0.0051506626,(((Thelohanellus_zahrahae:0.0214378213,Myxobolus_leptobarbi:0.0054797674):0.0106772508,(Myxobolus_anatolicus:0.0013712095,((Myxobolus_branchilateralis:0.0000010007,Myxobolus_branchialis:0.0015976405):0.0001327745,(Myxobolus_tambroides:0.0000010007,Myxobolus_sp._n._Samsun3:0.0000010007):0.0000023458):0.0000010007):0.0046487017):0.0000027961,((Myxobolus_intimus:0.0011674662,Myxobolus_dujardini:0.0027433068):0.0000247243,(Myxobolus_sitjae:0.0000010007,((Myxobolus_alvarezae:0.0000010007,Myxobolus_szentendrensis:0.0012148581):0.0012211719,(Myxobolus_dujardini_1:0.0014494369,(Myxobolus_obesus:0.0025890688,(Myxobolus_sp._Hungary-EE-2003:0.0000022334,Myxobolus_eirasianus:0.0000021714):0.0012799833):0.0000022239):0.0000027445):0.0000021536):0.0000020126):0.0023890566):0.0000021048):0.0025463150):0.0000023944):0.0000027373):0.0000028225):0.0000010007):0.0000023832):0.0000023032):0.0041427518):0.0112704418):0.0084821513,((Myxobolus_bibullatus:0.0061092029,(Myxobolus_minutus:0.0020985086,(Triactinomyxon_sp._SA-2005:0.0056337349,Myxobolus_ictiobus:0.0043768912):0.0046408259):0.0010046519):0.0127320705,(Myxobolus_elegans:0.0299295231,(Myxobolus_marumotoi:0.0210128574,((Synactinomyxon_sp._KAB-2001:0.0050700019,Antonactinomyxon_sp._KAB-2001:0.0117916106):0.0085697133,(((Myxobolus_turpisrotundus_1:0.0000020084,Myxobolus_turpisrotundus:0.0000023237):0.0075430392,((Henneguya_doneci_1:0.0071013291,Myxobolus_nielii:0.0024835119):0.0000027283,(Henneguya_doneci:0.0000010007,((Myxobolus_pronini:0.0000010007,(Myxosporea_sp._EE-2004:0.0087462802,(Myxobolus_hearti:0.0018367764,Sphaerospora_molnari:0.0083092953):0.0000425054):0.0008445886):0.0009360012,((Henneguya_sp._WB-LZH:0.0101835328,Myxobolus_sp._LP-2017:0.0049901786):0.0016644302,(Myxobolus_oralis:0.0012830069,(Myxobolus_meerutensis:0.0323662504,Myxobolus_sp._lin_LP-2017:0.0029860266):0.0034966069):0.0010599163):0.0000028801):0.0000010007):0.0000027949):0.0000024571):0.0040940635,(Myxobolus_ticto:0.0106898702,((Thelohanellus_macrovacuolaris:0.0000024165,((Thelohanellus_hovorkai:0.0000010007,(Neoactinomyxum_sp._type_1_MHB-2014:0.0000010007,((Thelohanellus_kitauei_1:0.0014888086,Thelohanellus_kitauei:0.0000010007):0.0000021467,(Thelohanellus_nikolskii:0.0152651251,(Thelohanellus_wuhanensis:0.0019838423,(Thelohanellus_wangi:0.0000027582,Thelohanellus_sp._YL-2013:0.0069419381):0.0011164305):0.0012141960):0.0019758745):0.0000027029):0.0000023994):0.0041138691,((Thelohanellus_catlae_1:0.0000023298,(Thelohanellus_catlae_2:0.0098152106,(Thelohanellus_catlae_3:0.0681859461,Thelohanellus_catlae:0.0089416069):0.0097819348):0.0007206194):0.0066124981,(Thelohanellus_filli:0.0030396567,((Thelohanellus_seni:0.0081716231,(Myxobolus_cuttacki:0.0484511777,Thelohanellus_sp._HK-2015:0.0256883050):0.0015592451):0.0022511638,(Thelohanellus_jiroveci:0.0018767216,(Thelohanellus_rohitae_2:0.0000010007,(Thelohanellus_bifurcata:0.0000021328,(Thelohanellus_caudatus_1:0.0244850517,(Thelohanellus_rohitae_1:0.0188271641,Thelohanellus_rohitae:0.0060203541):0.0091884833):0.0323902223):0.0008920858):0.0000010069):0.0009342758):0.0000021136):0.0008347247):0.0030008738):0.0008391355):0.0017363633,((Myxobolus_tsangwuensis:0.0009280538,(Myxobolus_basilamellaris:0.0000010007,Myxobolus_musseliusae:0.0027893544):0.0000024732):0.0055818986,(Myxobolus_kiuchowensis:0.0028193754,((Myxobolus_abitus:0.0008440961,((Myxobolus_sp._n._JL-2018:0.0028153179,Myxobolus_sp._n._BWX-2018:0.0037119383):0.0018678002,(Myxobolus_allotypica:0.0040877966,(Myxobolus_carnaticus:0.0192509783,(Myxobolus_pavlovskii_1:0.0000010007,Myxobolus_pavlovskii:0.0000010007):0.0000022613):0.0000026522):0.0017049319):0.0008706464):0.0000023610,((Myxobolus_tauricus_1:0.0021934222,Myxobolus_tauricus:0.0000024992):0.0021787970,(((Myxobolus_leuciscini:0.0027144690,(Myxobolus_sp._n._GA1:0.0025837461,(Myxobolus_alburni:0.0000010007,Myxobolus_ellipsoides:0.0012996505):0.0012173581):0.0000024979):0.0000021128,((Myxobolus_ellipsoides_1:0.0084344222,Myxobolus_dogieli:0.0030721895):0.0016446125,(Myxobolus_shaharomae:0.0000010007,(Myxobolus_erythrophthalmi:0.0036763703,Myxobolus_rutili:0.0000010007):0.0000021505):0.0012130447):0.0000021287):0.0013597237,(((Myxobolus_bjoerknae:0.0000026451,(Myxobolus_cycloides:0.0000010007,Myxobolus_gayerae:0.0000010007):0.0012898170):0.0036026110,(Myxobolus_paksensis:0.0024124838,((Myxobolus_fundamentalis:0.0071290723,((Triactinomyxon_sp.__type_2_:0.0106820601,Myxobolus_muellericus:0.0000020825):0.0064366254,((Myxobolus_lamellobasis:0.0081487231,Myxobolus_impressus:0.0021219937):0.0006270963,((Myxobolus_sp._n._GZP-2018:0.0000026531,Myxobolus_diversicapsularis:0.0000026758):0.0026228698,(Myxobolus_rotundus:0.0010249372,Myxobolus_parviformis:0.0012222494):0.0052157938):0.0009760106):0.0010072087):0.0028565810):0.0033768973,(Myxobolus_pfeifferi:0.0105641233,((Myxobolus_caudatus:0.0026106476,(Hexactinomyxon_sp._SH-2006:0.0000021996,Myxobolus_cutanei:0.0000021727):0.0009038557):0.0027966355,(Myxobolus_squamae:0.0103847437,(Myxobolus_sp._n._Samsun1:0.0000027059,(Myxobolus_sp._n._Samsun2:0.0000010007,(Hexactinomyxon_sp._1-SH-2002:0.0025988704,(Myxobolus_sp._lih_LP-2017:0.0000010007,Hexactinomyxon_sp._2-SH-2002:0.0015344686):0.0012143174):0.0024884515):0.0009218856):0.0025332949):0.0021334990):0.0022960268):0.0035523558):0.0001993274):0.0003793893):0.0017765583,((Myxobolus_wootteni:0.0064119568,(Thelohanellus_sp._FCO:0.0228205100,((Thelohanellus_sp._i_PKB-2017:0.0035667658,(Thelohanellus_sp._PBS-2015:0.0026300347,Thelohanellus_sp._KLT-2014:0.0033768437):0.0008037965):0.0008413525,(Thelohanellus_sp._g_PKB-2017:0.0010167002,((Thelohanellus_habibpuri:0.0081464132,Thelohanellus_caudatus:0.0003444739):0.0136031408,(Myxobolus_dermiscalis:0.0143061949,Myxobolus_sp._KLT-2014:0.0000028328):0.0039171912):0.0008309181):0.0018994867):0.0000022996):0.0028899754):0.0021758794,((Myxobolus_algonquinensis:0.0078758639,(Myxobolus_cyprinicola:0.0090486200,(Myxobolus_balatonicus:0.0107338230,Myxobolus_dispar:0.0000023529):0.0046390810):0.0029707042):0.0000023542,(Myxobolus_sp._n._2_XHL-2015:0.0009867520,(Dicauda_atherinoidi:0.0077944555,((Myxobolus_feisti:0.0000010007,(Myxobolus_macrocapsularis:0.0000010007,(Myxobolus_margitae:0.0097451218,Myxobolus_susanlimae:0.0000010007):0.0000010007):0.0000026025):0.0012653547,(Henneguya_cutanea:0.0000020279,(Myxobolus_arrabonensis:0.0000010007,(Myxobolus_bramae:0.0000010007,(Myxobolus_muelleri_2:0.0000022929,(Myxobolus_sommervillae:0.0000010007,(Myxobolus_bliccae:0.0000021024,(Myxobolus_scardinii:0.0000010007,Myxobolus_muelleri_1:0.0025761313):0.0000019923):0.0025766834):0.0000026407):0.0000019894):0.0000022687):0.0024124414):0.0024349936):0.0000020144):0.0000027351):0.0017194614):0.0008725711):0.0000027553):0.0012237490):0.0012674350):0.0025286338):0.0008266306):0.0020077213):0.0021651957):0.0072108366):0.0051105625):0.0088922679):0.0022484794):0.0000020442):0.0032062219):0.0061294479):0.0222650264):0.0034667495):0.0052261640):0.0041476731):0.0051094886):0.0077588596):0.0046320757):0.0179148369):0.0092666320):0.0231512116):0.0030491244):0.0175744248):0.0181126189):0.0529495867):0.0131469255):0.0067382027):0.0124540822):0.0443825739):0.0204713866):0.0085612889):0.0028192157):0.0024719218);
